# Supplementary material for: Characterization and Anti-Ultraviolet Radiation Activity of Proanthocyanidin-Rich Extracts from Cinnamomum camphora by Ultrasonic-Assisted Method
Source: Molecules. 2024 Feb 8;29(4):796. doi: 10.3390/molecules29040796 (PMC10893137; doi:10.3390/molecules29040796)
Supplement: Supplementary file 1 [file molecules-29-00796-s001.zip]

Archive with 1 entries (1 files):
- molecules-2842152-supplementary.pdf
